# Supplementary material for: Plant conservation in the age of genome editing: opportunities and challenges
Source: Genome Biol. 2024 Oct 24;25:279. doi: 10.1186/s13059-024-03399-0 (PMC11515576; doi:10.1186/s13059-024-03399-0)
Supplement: Supplementary file 1 — Additional file 1: Table S1 lists threatened plant species with sequenced genomes. [file 13059_2024_3399_MOESM1_ESM.xlsx]

## Sheet: Sheet1
Additional file: Table S1. Threatened plant species with genome sequencing or genome editing application
Species	Conservation statusa	Background	Family	Genome size	Sequencing technology	Quality	Genome-release	Genome-editing status
		numberb		(Mb; assembled/estimated)	(long/short/long & short)	(draft/reference)	yearC
Ammopiptanthus nanus	Critically Endangered	4976	Fabaceae	823/889	Long	Draft	2018	NA
Arachis ipaensis	Critically Endangered	4976	Fabaceae	1,353/355	Short	Draft	2017	NA
Beta patula	Critically Endangered	4976	Chenopodiaceae	633/150	Short	Draft	2019	NA
Bruguiera hainesii	Critically Endangered	4976	Rhizophoraceae	245/NA	Short	Draft	2022	NA
Dendrobium huoshanense	Critically Endangered	4976	Orchidaceae	1,284/NA	Long & short	Reference	2021	Regeneration via callus [1]
Dendrobium officinale 石斛兰属	Critically Endangered	4976	Orchidaceae	1,660/1270	Short	Draft	2014	Five target genes edited/delivery via Agrobacterium10-100%) [2]
Fraxinus americana	Critically Endangered	4976	Oleaceae	642/214	Short	Draft	2020	Genetic transformation [3]
Fraxinus nigra 白蜡树属	Critically Endangered	4976	Oleaceae	616/202	Short	Draft	2020	One target gene edited/delivery via Agrobacterium (mutation rate: 2%) [4]
Fraxinus pennsylvanica	Critically Endangered	4976	Oleaceae	902/273	Short	Draft	2020	Genetic transformation [5]
Fraxinus quadrangulata	Critically Endangered	4976	Oleaceae	692/210	Short	Draft	2020	NA
Isoetes taiwanensis	Critically Endangered	4976	Isoetaceae	1,658/NA	Long & short	Draft	2021	NA
Kokia drynarioides	Critically Endangered	4976	Malvaceae	517/164	Short	Draft	2017	NA
Nyssa yunnanensis	Critically Endangered	4976	Nyssaceae	1,474/1,640	Short	Draft	2020	NA
Ostrya rehderiana	Critically Endangered	4976	Betulaceae	366/386	Short	Draft	2018	NA
Scalesia atractyloides	Critically Endangered	4976	Asteraceae	3,217/NA	Long	Draft	2022	NA
Wollemia nobilis	Critically Endangered	4976	Araucariaceae	11,594/13,656	Long	Draft	2023	NA
Acer yangbiense	Endangered	9400	Sapindaceae	664/485	Long	Draft	2019	NA
Amorphophallus titanum	Endangered	9400	Araceae	943/NA	Short	Draft	2022	NA
Asparagus kiusianus	Endangered	9400	Asparagaceae	1,619/NA	Short	Draft	2022	NA
Begonia peltatifolia	Endangered	9400	Begoniaceae	310/NA	Short	Reference	2022	NA
Bretschneidera sinensis	Endangered	9400	Akaniaceae	1,214/NA	Long	Reference	2021	NA
Cinnamomum kanehirae	Endangered	9400	Lauraceae	730/823	Long & short	Draft	2019	Regeneration via callus [6]
Coffea humblotiana	Endangered	9400	Rubiaceae	418/475	Long & short	Reference	2022	NA
Erythroxylum cassinoides	Endangered	9400	Ulmaceae	1,152/NA	Short	Draft	2022	NA
Eucalyptus urophylla	Endangered	9400	Myrtaceae	544/627	Long & short	Reference	2022	Three target genes edited/delivery via Agrobacterium (mutation rate: 73-100%) [7]
Ginkgo biloba	Endangered	9400	Ginkgoaceae	2,638/13,950	Short	Draft	2022	Genetic transformation [8]
Gossypium mustelinum	Endangered	9400	Malvaceae	2,297/2,377	Long	Reference	2021	NA
Gossypium raimondii	Endangered	9400	Malvaceae	750/882	Long & short	Reference	2022	NA
Macadamia tetraphylla	Endangered	9400	Proteaceae	751/NA	Long	Reference	2022	Regeneration via immature cotyledon explants [9]
Magnolia officinalis	Endangered	9400	Magnoliaceae	1,685/NA	Long	Draft	2021	Regeneration via embryogenic cell aggregates [10]
Puya raimondii	Endangered	9400	Bromeliaceae	391/553	Long & short	Draft	2021	NA
Quercus tomentella	Endangered	9400	Fagaceae	775/NA	Long & short	Draft	2023	NA
Sequoia sempervirens	Endangered	9400	Cupressaceae	26,534/24,989	Long	Draft	2019	NA
Sequoiadendron giganteum	Endangered	9400	Cupressaceae	8,124/2,281	Long	Draft	2020	NA
Solanum chmielewskii	Endangered	9400	Solanaceae	769/NA	Long	Draft	2023	NA
Solanum lycopersicoides	Endangered	9400	Solanaceae	1,287/NA	Long	Reference	2022	Regeneration via stem explants, callus, and suspension cultures [11]
Solanum okadae	Endangered	9400	Solanaceae	617/NA	Short	Draft	2022	NA
Solanum sitiens	Endangered	9400	Solanaceae	1,245/NA	Long & short	Draft	2021	NA
Taxus chinensis 紅豆杉	Endangered	9400	Taxaceae	10,238/7,590	Long	Reference	2021	Targeted methylation of PAL gene [12]
Ulmus americana	Endangered	9400	Ulmaceae	865/3,087	Short	Draft	2022	Regeneration via protoplasts [13]
Vanilla planifolia	Endangered	9400	Orchidaceae	1,416/3,708	Long	Reference	2022	One target gene edited/delivery via biolistic-mediated transformation (mutation rate: 92%) [14]
Acanthochlamys bracteata	Vulnerable	8959	Velloziaceae	198/NA	Long	Reference	2021	NA
Aegilops sharonensis	Vulnerable	8959	Poaceae	5,893/6,958	Long	Reference	2022	NA
Aquilaria sinensis	Vulnerable	8959	Thymelaeaceae	699/220	Long & short	Draft	2019	NA
Cephalotus follicularis	Vulnerable	8959	Cephalotaceae	1,614/1,198	Long & short	Draft	2017	Regeneration via root mass [15]
Cycas panzhihuaensis	Vulnerable	8959	Cycadaceae	10,483/NA	Long	Reference	2022	NA
Dalbergia odorifera	Vulnerable	8959	Fabaceae	638/653	Long & short	Reference	2020	NA
Dionaea muscipula 捕蝇草属	Vulnerable	8959	Droseraceae	1,500/3,180; 606/NA	Long & short; Short	Draft	2020	Two target genes edited/delivery via Agrobacterium (mutation rate: NA) [16]
Erythroxylum incrassatum	Vulnerable	8959	Erythroxylaceae	699/NA	Long	Draft	2022	NA
Erythroxylum plowmanianum	Vulnerable	8959	Erythroxylaceae	931/NA	Short	Draft	2022	NA
Eucalyptus cladocalyx	Vulnerable	8959	Myrtaceae	544/NA	Long	Reference	2021	NA
Eucalyptus melliodora	Vulnerable	8959	Myrtaceae	624/179	Long	Reference	2020	NA
Eucommia ulmoides	Vulnerable	8959	Eucommiaceae	948/725	Long & short	Reference	2021	Genetic transformation [17]
Gastrodia elata	Vulnerable	8959	Orchidaceae	1,060/327	Short	Draft	2018	Genetic transformation [18]
Gossypium hirsutum 棉属	Vulnerable	8959	Malvaceae	2,305/2,352	Long	Reference	2021	Three target genes edited/delivery via Agrobacterium (mutation rate: 48-100%) [19, 20]
Gossypium longicalyx	Vulnerable	8959	Malvaceae	1,199/1,313	Long & short	Reference	2022	NA
Jacaranda mimosifolia	Vulnerable	8959	Bignoniaceae	707/563	Long	Reference	2021	NA
Malania oleifera	Vulnerable	8959	Olacaceae	1,519/1,500	Long & short	Draft	2019	NA
Malus sieversii	Vulnerable	8959	Rosaceae	683/735	Long	Reference	2021	Regeneration via callus [21]
Populus ilicifolia	Vulnerable	8959	Salicaceae	399/123	Short	Draft	2020	NA
Santalum album	Vulnerable	8959	Santalaceae	196/62	Long	Draft	2018	Genetic transformation [22]
Saraca asoca	Vulnerable	8959	Fabaceae	1,652/NA	Short	Draft	2022	NA
Tapiscia sinensis	Vulnerable	8959	Tapisciaceae	410/428	Long & short	Draft	2020	Regeneration via callus [23]
Vitellaria paradoxa	Vulnerable	8959	Sapotaceae	667/NA	Long	Reference	2021	Regeneration via callus [24]
Abbreviations: NA, not available for information on genetic transformation or regeneration.
a According to IUCN[25].
b Numer of species in the corresponding group according to IUCN [25].
c The information on whole genome sequencing, including genome release time, genome size, and sequencing technology and quality is from Marks et al. [26].
References
1. Lee P-L, Chen J-T. Plant regeneration via callus culture and subsequent in vitro flowering of Dendrobium huoshanense. Acta Physiol Plant. 2014;36:2619-2625.
2. Kui L, Chen H, Zhang W, He S, Xiong Z, Zhang Y, et al. Building a genetic manipulation tool box for orchid biology: identification of constitutive promoters and application of CRISPR/Cas9 in the orchid, Dendrobium officinale. Front Plant Sci. 2017; 7:2036.
3. Palla KJ, Pijut PM. Agrobacterium-mediated genetic transformation of Fraxinus americana hypocotyls. Plant Cell Tissue Organ Cult. 2015;120:631-641.
4. Lee J. Development of Transgenic Black Ash (Fraxinus nigra) for Resistance to the Emerald Ash Borer, and Genome Editing for Reproductive Sterility. Ph.D. dissertation, Purdue University, 2017, pp. 137.
5. Du N, Pijut PM. Agrobacterium-mediated transformation of Fraxinus pennsylvanica hypocotyls and plant regeneration. Plant Cell Rep. 2002;28:915-923.
6. Chen YC, Chang C. Plant regeneration through somatic embryogenesis from young leaves of Cinnamomum kanehirae Hayata. Taiwan J For Sci.2009;24:117-125.
7. Nagle MF, Nahata SS, Zahl B, Niño de Rivera A, Tacker XV, Elorriaga E, et al. Knockout of floral and meiosis genes using CRISPR/Cas9 produces male‐sterility in Eucalyptus without impacts on vegetative growth. Plant Direct. 2023;7:e507.
8. Han X, Rong H, Feng Y, Xin Y, Luan X, Zhou Q, et al. Protoplast isolation and transient transformation system for Ginkgo biloba L. Front Plant Sci. 2023;14:1145754.
9. Mulwa RM, Bhalla PL. In vitro plant regeneration from immature cotyledon explants of macadamia (Macadamia tetraphylla L. Johnson). Plant Cell Rep. 2006;25:1281-1286.
10. Gao Y, Ma J, Chen J, Xu Q, Jia Y, Chen H, et al. Establishing tetraploid embryogenic cell lines of Magnolia officinalis to facilitate tetraploid plantlet production and phenotyping. Front Plant Sci. 2022;13: 900768.
11. Handley LW, Sink KC. Plant regeneration of Solanum lycopersicoides Dun. from stem explants, callus and suspension cultures. Plant Cell Tissue Organ Cult. 1985;5:129-138.
12. Newton CB, Young EM, Roberts SC. Targeted control of supporting pathways in paclitaxel biosynthesis with CRISPR-guided methylation. Front Bioeng Biotechnol. 2023;11:1272811.
13. Jones AMP, Shukla MR, Biswas GCG, Saxena PK. Protoplast-to-plant regeneration of American elm (Ulmus americana). Protoplasma. 2015;252:925-931.
14. Brym M, Brewer S, Wu X, Chambers AH. CRISPR/Cas9-mediated editing of the phytoene desaturase gene in Vanilla planifolia enabling targeted domestication. J Hortic Sci Biotech. 2023;1-10. Doi: 10.1080/14620316.2023.2297233
15. Ko CY, Lin TY, Ho CW, Shaw JF. In vitro regeneration of Cephalotus follicularis. HortScience. 2010;45:260-264.
16. Procko C, Wong WM, Patel J, Mousavi SAR, Dabi T, Duque M, et al. Mutational analysis of mechanosensitive ion channels in the carnivorous Venus flytrap plant. Curr Biol. 2023;33:3257-3264.
17. Wang J, Chen P. Genetic Transformation of Eucommia ulmoides Oliv. with the Late Embryogenesis Abundant Protein Gene. International Symposium on Eucommia ulmoides. 2007;1:72-74. Jpn Soc Eucommia.
18. Yuan QS, An JC, Wang H, Xu J, Gao YP, Yang Y, et al. Construction of protoplast genetic transformation system for Mycena--symbiont of Gastrodia elata. Zhongguo Zhong yao za zhi= Zhongguo Zhongyao Zazhi= China Journal of Chinese Materia Medica. 2022;47:2304-2308.
19. Wang P, Zhang J, Sun L, Ma Y, Xu J, Liang S, et al. High efficient multisites genome editing in allotetraploid cotton (Gossypium hirsutum) using CRISPR/Cas9 system. Plant Biotechnol J. 2018;16:137-150.
20. Chen X, Lu X, Shu N, Wang S, Wang J, Wang D, et al. Targeted mutagenesis in cotton (Gossypium hirsutum L.) using the CRISPR/Cas9 system. Sci Rep. 2017;7:44304.
21. Zhang Y, Bozorov TA, Li DX, Zhou P, Wen XJ, Ding Y, et al. An efficient in vitro regeneration system from different wild apple (Malus sieversii) explants. Plant Methods. 2020;16:1-10.
22. Shekhawat UKS, Ganapathi TR, Srinivas L, Bapat VA, Rathore TS. Agrobacterium-mediated genetic transformation of embryogenic cell suspension cultures of Santalum album L. Plant Cell Tissue Organ Cult. 2008;92:261-271.
23. Wang Y, Chen F, Wang Y, Li X, Liang, H. Efficient somatic embryogenesis and plant regeneration from immature embryos of Tapiscia sinensis Oliv., an endemic and endangered species in China. HortScience. 2014;49:1558-1562.
24. Afful NT, Abdulai I, Azu E, Elegba W, Annor C, Akama C, et al. In vitro regeneration of Vitellaria paradoxa from shoot tip explants. BioTechnologia. 2022;103:71-79.
25. IUCN (International Union for the Conservation of Nature). IUCN Red List of Threatened Species. Version 2022-2. 2022. Available from: https://www.iucnredlist.org
26. Marks RA, Hotaling S, Frandsen PB, VanBuren R. Representation and participation across 20 years of plant genome sequencing. Nat Plants. 2021;7:1571-8.
